# Supplementary material for: Comparative Analysis of the Complete Mitochondrial Genomes of Apium graveolens and Apium leptophyllum Provide Insights into Evolution and Phylogeny Relationships
Source: Int J Mol Sci. 2023 Sep 27;24(19):14615. doi: 10.3390/ijms241914615 (PMC10572446; doi:10.3390/ijms241914615)
Supplement: Supplementary file 1 [file ijms-24-14615-s001.zip › Supplementary Table S1.xlsx]

## Sheet: Sheet1
Table S1 Sequencing statistics of Illumina and Nanopore sequencing data.
	Type	Apium graveolens	Apium leptophyllum
Illumina	Number of Reads （bp）	25194871	27760607
	Number of Bases （bp）	7558461300	8328182100
	GC(%)	35.77	34.91
	Q20(%)	97.62	97.36
	Q30(%)	92.58	92.13
Nanopore	Number of Reads （bp）	1176861	1363936
	Number of Bases （bp）	14344504457	12300539272
	Mean Read Length （bp）	12188	9018
	N50 Read Length（bp）	26656	23626
