# Supplementary material for: Comparative Analysis of the Complete Mitochondrial Genomes of Apium graveolens and Apium leptophyllum Provide Insights into Evolution and Phylogeny Relationships
Source: Int J Mol Sci. 2023 Sep 27;24(19):14615. doi: 10.3390/ijms241914615 (PMC10572446; doi:10.3390/ijms241914615)
Supplement: Supplementary file 1 [file ijms-24-14615-s001.zip › Supplementary Table S2.xlsx]

## Sheet: Sheet1
Table S2 Mitochondrial genome annotation of Apium graveolens and Apium leptophyllum
	Apium graveolens	Apium leptophyllum
Genome size (bp)	263017	260164
GC content (%)	45.16	45.44
Genes	63	62
tRNAs	19	20
rRNAs	5	6
Protein coding	39	36
ORF	1105	1174
Predicted edit sites	544	520
Large repeats (kb)	34	20
Tandem repeats (kb)	49	28
Plastid-derived (kb)	21 (8%)	12 (4%)
