# Supplementary material for: Comparative Analysis of the Complete Mitochondrial Genomes of Apium graveolens and Apium leptophyllum Provide Insights into Evolution and Phylogeny Relationships
Source: Int J Mol Sci. 2023 Sep 27;24(19):14615. doi: 10.3390/ijms241914615 (PMC10572446; doi:10.3390/ijms241914615)
Supplement: Supplementary file 1 [file ijms-24-14615-s001.zip › Supplementary Table S3.xlsx]

## Sheet: Sheet1
Table S3 Mitochondrial genes annotated to Apium graveolens and Apium leptophyllum
	Category	Apium graveolens	Apium leptophyllum
Native genes	Complex Ⅰ	nad1, nad2, nad3, nad4, nad4L, nad4L,nad5, nad6, nad7, nad9	nad1, nad2, nad3, nad4, nad4L, nad5, nad6, nad7, nad9
	Complex Ⅱ	sdh3, sdh4	sdh3, sdh4
	Complex Ⅲ	cob	cob
	Complex Ⅳ	cox1, cox2, cox3	cox1, cox2, cox3
	Complex Ⅴ	atp1,atp1, atp4, atp4, atp6, atp8, atp9, atp9	atp1, atp4, atp6, atp8, atp9, atp9
	Cytochrome c biogenesis	ccmB, ccmC, ccmFc, ccmFN	ccmB, ccmC, ccmFc, ccmFN
	Ribosome large subunit	rpl5, rpl10, rpl16	rpl5, rpl10, rpl16
	Ribosome small subunit	rps1, rps3, rps4, rps4,rps7,rps10, rps12, rps13, rps14	rps1, rps3, rps4, rps7, rps10, rps12, rps13, rps13, rps14
	Translocation pathway	mttB	mttB
	Group II introns	ccmFci829, cox2i691, nad1i394c, nad1i477, nad1i669c, nad1i728, nad2i156, nad2i542c, nad2i709, nad2i1282, nad4i461, nad4i1399, nad5i230, nad5i1455c, nad5i1477c, nad5i1872, nad7i140, nad7i209, nad7i676, nad7i917, rpl2i846, rps3i74, rps10i235	ccmFci829, cox2i691, nad1i394c, nad1i477, nad1i669c, nad1i728, nad2i156, nad2i542c, nad2i709, nad2i1282, nad4i461, nad4i1399, nad5i230,nad5i1455c,nad5i1477c, nad5i1872, nad7i140, nad7i209, nad7i676, nad7i917, rpl2i846, rps3i74, rps10i235
	Intronic ORF	matR	matR
	rRNA genes	rrn5, rrn5, rrn18,rrn18, rrn26	rrn5, rrn5,rrn18,rrn18, rrn26, rrn26
	tRNA genes	tRNA-Asn,tRNA-Asp,tRNA-Cys,tRNA-Gln,tRNA-Glu,tRNA-Gly,tRNA-His,tRNA-Ile,tRNA-Leu(2),tRNA-Lys(2),tRNA-Met(4),tRNA-Phe,tRNA-Pro(2),tRNA-Ser(2),tRNA-Tyr	tRNA-Asn,tRNA-Asp,tRNA-Cys,tRNA-Gln,tRNA-Glu,tRNA-Gly,tRNA-His,tRNA-Ile,tRNA-Leu(2),tRNA-Lys,tRNA-Met(4),tRNA-Phe,tRNA-Pro(2),tRNA-Ser(2),tRNA-Tyr
	Hypothetical genes	-	-
Plastid-derived genes	Genes with intact ORFs	petG_cp, psbJ_cp, petL_cp, rpoC1_cp, rps7_cp	petG_cp, psbJ_cp, petL_cp
	tRNA genes	tRNA-Val_cp, tRNA-Trp_cp	tRNA-Trp_cp
	rRNA genes	rrn16_cp	-
HGT genes	Genes with intact ORFs	rps2Ψ	rps2Ψ
athis gene located in the small chromosome;
bone part of this gene located in small chromosome;
ctrans-spliced introns;
Ψpseudogene.
