# Supplementary material for: Comparative Analysis of the Complete Mitochondrial Genomes of Apium graveolens and Apium leptophyllum Provide Insights into Evolution and Phylogeny Relationships
Source: Int J Mol Sci. 2023 Sep 27;24(19):14615. doi: 10.3390/ijms241914615 (PMC10572446; doi:10.3390/ijms241914615)
Supplement: Supplementary file 1 [file ijms-24-14615-s001.zip › Supplementary Table S4.xlsx]

## Sheet: Sheet1
Table S4 Characteristics of mitochondrial genomes of Apium graveolens and Apium leptophyllum
Gene /Area	Factor	Apium graveolens	Apium leptophyllum
Whole genome	Size(bp)	263017	260164
	A%	27.7	27.19
	T%	27.14	27.37
	G%	22.95	22.7
	C%	22.21	22.74
	A+T%	54.84	54.56
	G+C%	45.16	45.44
	AT-skew	0.01	-0.003
	GC-skew	0.016	-0.001
Protein-coding genes	Size(bp)	33474	30936
	A%	26.62	26.51
	T%	31.86	32.12
	G%	21.79	21.63
	C%	19.73	19.74
	A+T%	58.48	58.63
	G+C%	41.52	41.37
	AT-skew	-0.089	-0.096
	GC-skew	0.05	0.046
tRNAs	Size(bp)	1439	1529
	A%	23.77	22.24
	T%	25.3	25.9
	G%	28.14	29.17
	C%	22.79	22.69
	A+T%	49.06	48.14
	G+C%	50.94	51.86
	AT-skew	-0.031	-0.076
	GC-skew	0.105	0.125
rRNAs	Size(bp)	6081	9342
	A%	26.44	26.63
	T%	21.71	21.99
	G%	29.39	28.97
	C%	22.46	22.41
	A+T%	48.15	48.62
	G+C%	51.85	51.38
	AT-skew	0.098	0.096
	GC-skew	0.134	0.128
