# Supplementary material for: Comparative Analysis of the Complete Mitochondrial Genomes of Apium graveolens and Apium leptophyllum Provide Insights into Evolution and Phylogeny Relationships
Source: Int J Mol Sci. 2023 Sep 27;24(19):14615. doi: 10.3390/ijms241914615 (PMC10572446; doi:10.3390/ijms241914615)
Supplement: Supplementary file 1 [file ijms-24-14615-s001.zip › Supplementary Table S5.xlsx]

## Sheet: Sheet1
Table S5 Codon usage preferences of Apium graveolens and Apium leptophyllum
Amino Acid	Codon	Apium leptophyllum		Apium graveolens
		Number	RSCU	Number	RSCU
Ter	UAA	20	1.7142	21	1.8
Ter	UAG	6	0.5142	7	0.6
Ter	UGA	9	0.7713	7	0.6
Ala	GCA	166	1.0264	164	0.9956
Ala	GCC	150	0.9272	149	0.9044
Ala	GCG	72	0.4452	84	0.51
Ala	GCU	259	1.6012	262	1.5904
Cys	UGC	67	0.7322	65	0.7066
Cys	UGU	116	1.2678	119	1.2934
Asp	GAC	108	0.6546	108	0.6646
Asp	GAU	222	1.3454	217	1.3354
Glu	GAA	294	1.3836	292	1.3582
Glu	GAG	131	0.6164	138	0.6418
Phe	UUC	318	0.8458	318	0.8412
Phe	UUU	434	1.1542	438	1.1588
Gly	GGA	255	1.4468	251	1.43
Gly	GGC	107	0.6072	100	0.57
Gly	GGG	125	0.7092	130	0.7408
Gly	GGU	218	1.2368	221	1.2592
His	CAC	54	0.4576	52	0.4406
His	CAU	182	1.5424	184	1.5594
Ile	AUA	235	0.888	232	0.8754
Ile	AUC	214	0.8085	217	0.819
Ile	AUU	345	1.3035	346	1.3056
Lys	AAA	283	1.2494	282	1.2288
Lys	AAG	170	0.7506	177	0.7712
Leu	CUA	197	0.9306	201	0.9378
Leu	CUC	114	0.5388	115	0.5364
Leu	CUG	131	0.6186	140	0.6534
Leu	CUU	240	1.134	240	1.1196
Leu	UUA	339	1.6014	338	1.5768
Leu	UUG	249	1.1766	252	1.176
Met	AUG	281	1.993	281	1.993
Met	UUG	1	0.007	1	0.007
Asn	AAC	109	0.6666	107	0.6584
Asn	AAU	218	1.3334	218	1.3416
Pro	CCA	115	1.09	115	1.0772
Pro	CCC	92	0.872	97	0.9088
Pro	CCG	55	0.5212	57	0.534
Pro	CCU	160	1.5164	158	1.48
Gln	CAA	205	1.4856	212	1.5036
Gln	CAG	71	0.5144	70	0.4964
Arg	AGA	150	1.4334	154	1.476
Arg	AGG	84	0.8028	81	0.7764
Arg	CGA	154	1.4712	151	1.4472
Arg	CGC	58	0.5544	66	0.6324
Arg	CGG	62	0.5922	60	0.5748
Arg	CGU	120	1.1466	114	1.0926
Ser	AGC	102	0.7662	102	0.7668
Ser	AGU	166	1.2468	164	1.233
Ser	UCA	116	0.8712	119	0.8946
Ser	UCC	130	0.9762	127	0.9546
Ser	UCG	93	0.6984	95	0.714
Ser	UCU	192	1.4418	191	1.4358
Thr	ACA	130	1.0276	132	1.0436
Thr	ACC	132	1.0436	134	1.0592
Thr	ACG	72	0.5692	71	0.5612
Thr	ACU	172	1.3596	169	1.336
Val	GUA	193	1.2044	188	1.1752
Val	GUC	114	0.7112	116	0.7248
Val	GUG	144	0.8984	143	0.8936
Val	GUU	190	1.1856	193	1.2064
Trp	UGG	176	1	178	1
Tyr	UAC	86	0.4914	85	0.4942
Tyr	UAU	264	1.5086	259	1.5058
