# Supplementary material for: Comparative Analysis of the Complete Mitochondrial Genomes of Apium graveolens and Apium leptophyllum Provide Insights into Evolution and Phylogeny Relationships
Source: Int J Mol Sci. 2023 Sep 27;24(19):14615. doi: 10.3390/ijms241914615 (PMC10572446; doi:10.3390/ijms241914615)
Supplement: Supplementary file 1 [file ijms-24-14615-s001.zip › Supplementary Table S6.xlsx]

## Sheet: Sheet1
Table S6 Frequency distributions of repeat length in Apium graveolens and Apium leptophyllum mitogenomes.
Repeat Length	Apium graveolens			Apium leptophyllum
（# nt）	number	length	coverage	number	length	coverage
30-99	312	12742	0.0484455	182	7133	0.0274173
100-149	6	652	0.00247893	7	793	0.00304808
150-199	4	704	0.00267663	3	483	0.00185652
200-249	2	498	0.00189341	0	0	0
250-299	2	520	0.00197706	0	0	0
300-349	1	337	0.00128129	0	0	0
350-399	0	0	0	0	0	0
400-449	0	0	0	0	0	0
450-499	0	0	0	0	0	0
500-999	0	0	0	0	0	0
1,000+	8	34258	0.13025	4	20266	0.077897
Total	335	49711	0.189003	196	28675	0.110219
