# Supplementary material for: Comparative Analysis of the Complete Mitochondrial Genomes of Apium graveolens and Apium leptophyllum Provide Insights into Evolution and Phylogeny Relationships
Source: Int J Mol Sci. 2023 Sep 27;24(19):14615. doi: 10.3390/ijms241914615 (PMC10572446; doi:10.3390/ijms241914615)
Supplement: Supplementary file 1 [file ijms-24-14615-s001.zip › Supplementary Table S7.xlsx]

## Sheet: Sheet1
Table S7 The large repeat in the mitogenome of Apium graveolens and Apium leptophyllum
Repeat ID	Repeat Length (bp)	First Repeat Unit Position (bp)	Second Repeat Unit Position (bp)	Repeat Units’ SequenceIdentity
Rep_A1	10968	252,050~263,017	220,244~231,211	1
Rep_A2	6221	179,366~185,586	18,842~12,622	1
Rep_A3	4519	119,968~124,486	76,797~81,315	1
Rep_A4	4268	242,446~246,713	60,399~56,132	1
Rep_A5	4189	231,212~235,400	1~4,189	1
Rep_A6	1685	194,215~195,899	60,882~59,198	0.9911
Rep_A7	1265	40,888~42,152	88,842~87,578	0.9984
Rep_A8	1202	242,446~243,647	194,698~195,899	1
Rep_L1	11643	155,882~167,524	34,465~22,823	1
Rep_L2	3249	174,230~177,478	85,411~82,163	1
Rep_L3	2687	226,552~229,238	85,390~82,704	1
Rep_L4	2687	174,251~176,937	226,552~229,238	1
