# Supplementary material for: Comparative Analysis of the Complete Mitochondrial Genomes of Apium graveolens and Apium leptophyllum Provide Insights into Evolution and Phylogeny Relationships
Source: Int J Mol Sci. 2023 Sep 27;24(19):14615. doi: 10.3390/ijms241914615 (PMC10572446; doi:10.3390/ijms241914615)
Supplement: Supplementary file 1 [file ijms-24-14615-s001.zip › Supplementary Table S8.xlsx]

## Sheet: Sheet1
Table S8. The information of RNA editing sites predicted by PREP in Apium graveolens and Apium leptophyllum mitogenomes.
Apium graveolens			Apium leptophyllum
Position in the exon of gene	Effect	Score	Position in the exon of gene	Effect	Score
atp1_1039	CCC (P) => TCC (S)	1	atp1_1039	CCC (P) => TCC (S)	1
atp1_1064	TCG (S) => TTG (L)	1	atp1_1178	TCA (S) => TTA (L)	0.9
atp1_1178	TCA (S) => TTA (L)	0.9	atp1_1216	CTT (L) => TTT (F)	1
atp1_1216	CTT (L) => TTT (F)	1	atp1_1292	CCG (P) => CTG (L)	0.8
atp1_1292	CCG (P) => CTG (L)	0.8	atp1_1490	CCA (P) => CTA (L)	0.9
atp1_1490	CCA (P) => CTA (L)	0.9	atp4_56	CCA (P) => CTA (L)	0.86
atp4_56	CCA (P) => CTA (L)	0.86	atp4_59	TCT (S) => TTT (F)	0.57
atp4_59	TCT (S) => TTT (F)	0.57	atp4_71	TCA (S) => TTA (L)	1
atp4_71	TCA (S) => TTA (L)	1	atp4_89	TCA (S) => TTA (L)	1
atp4_89	TCA (S) => TTA (L)	1	atp4_118	CGT (R) => TGT (C)	0.71
atp4_118	CGT (R) => TGT (C)	0.71	atp4_215	TCG (S) => TTG (L)	1
atp4_215	TCG (S) => TTG (L)	1	atp4_226	CCC (P) => TTC (F)	0.57
atp4_226	CCC (P) => TTC (F)	0.57	atp4_227	CCC (P) => TTC (F)	0.57
atp4_227	CCC (P) => TTC (F)	0.57	atp4_248	CCT (P) => CTT (L)	0.57
atp4_248	CCT (P) => CTT (L)	1	atp4_251	CCG (P) => CTG (L)	0.43
atp4_251	CCG (P) => CTG (L)	0.43	atp4_395	TCA (S) => TTA (L)	1
atp4_395	TCA (S) => TTA (L)	1	atp4_407	CCA (P) => CTA (L)	0.71
atp4_407	CCA (P) => CTA (L)	0.71	atp4_416	ACT (T) => ATT (I)	0.86
atp4_416	ACT (T) => ATT (I)	0.86	atp4_490	CCC (P) => TCC (S)	0.57
atp4_490	CCC (P) => TCC (S)	0.57	atp6_37	CCC (P) => TCC (S)	0.75
atp6_247	CCC (P) => TCC (S)	0.75	atp6_116	TCA (S) => TTA (L)	1
atp6_326	TCA (S) => TTA (L)	1	atp6_167	CCG (P) => CTG (L)	1
atp6_377	CCG (P) => CTG (L)	1	atp6_173	CCC (P) => CTC (L)	1
atp6_383	CCG (P) => CTG (L)	1	atp6_224	TCC (S) => TTC (F)	1
atp6_434	TCC (S) => TTC (F)	1	atp6_229	CGC (R) => TGC (C)	0.75
atp6_439	CGC (R) => TGC (C)	0.75	atp6_236	TCG (S) => TTG (L)	0.67
atp6_446	TCG (S) => TTG (L)	0.67	atp6_254	TCG (S) => TTG (L)	1
atp6_464	TCG (S) => TTG (L)	1	atp6_262	CGT (R) => TGT (C)	1
atp6_472	CGT (R) => TGT (C)	1	atp6_269	CCA (P) => CTA (L)	1
atp6_479	CCA (P) => CTA (L)	1	atp6_401	TCA (S) => TTA (L)	1
atp6_611	TCA (S) => TTA (L)	1	atp6_460	CCT (P) => TCT (S)	1
atp6_670	CCT (P) => TCT (S)	1	atp6_463	CAT (H) => TAT (Y)	1
atp6_673	CAT (H) => TAT (Y)	1	atp6_485	TCA (S) => TTA (L)	1
atp6_695	TCA (S) => TTA (L)	1	atp6_527	TCA (S) => TTA (L)	1
atp6_737	TCA (S) => TTA (L)	1	atp6_635	CCG (P) => CTG (L)	1
atp6_845	CCG (P) => CTG (L)	1	atp6_656	TCA (S) => TTA (L)	1
atp6_866	TCA (S) => TTA (L)	1	atp6_664	CAT (H) => TAT (Y)	1
atp6_874	CAT (H) => TAT (Y)	1	atp6_671	TCT (S) => TTT (F)	1
atp6_881	TCT (S) => TTT (F)	1	atp6_680	TCA (S) => TTA (L)	1
atp6_890	TCA (S) => TTA (L)	1	atp6_707	ACA (T) => ATA (I)	0.92
atp6_917	ACA (T) => ATA (I)	0.92	atp6_718	CAA (Q) => TAA (X)	1
atp6_928	CAA (Q) => TAA (X)	1	atp8_47	TCA (S) => TTA (L)	1
atp8_47	TCA (S) => TTA (L)	1	atp8_58	CTC (L) => TTC (F)	1
atp8_58	CTC (L) => TTC (F)	1	atp8_437	ACG (T) => ATG (M)	0.88
atp8_275	GCC (A) => GTC (V)	1	atp8_452	CCA (P) => CTA (L)	0.75
atp8_455	ACG (T) => ATG (M)	0.88	atp9_20	TCA (S) => TTA (L)	1
atp8_470	CCA (P) => CTA (L)	0.75	atp9_215	TCT (S) => TTT (F)	1
atp9_20	TCA (S) => TTA (L)	1	atp9_223	CAA (Q) => TAA (X)	1
atp9_215	TCT (S) => TTT (F)	1	ccmB_28	CAT (H) => TAT (Y)	0.89
atp9_223	CAA (Q) => TAA (X)	1	ccmB_43	CCC (P) => TCC (S)	0.67
ccmB_28	CAT (H) => TAT (Y)	0.89	ccmB_80	TCG (S) => TTG (L)	1
ccmB_43	CCC (P) => TCC (S)	0.67	ccmB_128	TCA (S) => TTA (L)	1
ccmB_80	TCG (S) => TTG (L)	1	ccmB_137	TCC (S) => TTC (F)	1
ccmB_128	TCA (S) => TTA (L)	1	ccmB_149	CCG (P) => CTG (L)	1
ccmB_137	TCC (S) => TTC (F)	1	ccmB_154	CGG (R) => TGG (W)	1
ccmB_149	CCG (P) => CTG (L)	1	ccmB_160	CCT (P) => TCT (S)	0.67
ccmB_154	CGG (R) => TGG (W)	1	ccmB_164	CCG (P) => CTG (L)	0.89
ccmB_160	CCT (P) => TCT (S)	0.67	ccmB_172	CCT (P) => TCT (S)	0.89
ccmB_164	CCG (P) => CTG (L)	0.89	ccmB_179	CCT (P) => CTT (L)	1
ccmB_172	CCT (P) => TCT (S)	0.89	ccmB_193	CCT (P) => TTT (F)	0.89
ccmB_179	CCT (P) => CTT (L)	1	ccmB_194	CCT (P) => TTT (F)	0.89
ccmB_193	CCT (P) => TTT (F)	0.89	ccmB_304	CGT (R) => TGT (C)	0.78
ccmB_194	CCT (P) => TTT (F)	0.89	ccmB_313	CGT (R) => TGT (C)	0.89
ccmB_304	CGT (R) => TGT (C)	0.78	ccmB_338	CCG (P) => CTG (L)	1
ccmB_313	CGT (R) => TGT (C)	0.89	ccmB_367	CGG (R) => TGG (W)	0.78
ccmB_367	CGG (R) => TGG (W)	0.78	ccmB_380	CCA (P) => CTA (L)	0.78
ccmB_380	CCA (P) => CTA (L)	0.78	ccmB_424	CGT (R) => TGT (C)	0.89
ccmB_424	CGT (R) => TGT (C)	0.89	ccmB_428	TCG (S) => TTG (L)	1
ccmB_428	TCG (S) => TTG (L)	1	ccmB_467	TCG (S) => TTG (L)	0.89
ccmB_467	TCG (S) => TTG (L)	0.89	ccmB_476	CCA (P) => CTA (L)	0.89
ccmB_476	CCA (P) => CTA (L)	0.89	ccmB_485	TCA (S) => TTA (L)	1
ccmB_485	TCA (S) => TTA (L)	1	ccmB_494	TCA (S) => TTA (L)	1
ccmB_494	TCA (S) => TTA (L)	1	ccmB_503	CCA (P) => CTA (L)	1
ccmB_503	CCA (P) => CTA (L)	1	ccmB_512	TCT (S) => TTT (F)	1
ccmB_512	TCT (S) => TTT (F)	1	ccmB_514	CGT (R) => TGT (C)	1
ccmB_551	TCA (S) => TTA (L)	1	ccmB_551	TCA (S) => TTA (L)	1
ccmB_554	TCG (S) => TTG (L)	0.89	ccmB_554	TCG (S) => TTG (L)	0.89
ccmB_566	TCC (S) => TTC (F)	0.78	ccmB_566	TCC (S) => TTC (F)	0.78
ccmB_569	TCT (S) => TTT (F)	0.78	ccmB_569	TCT (S) => TTT (F)	0.78
ccmB_572	CCG (P) => CTG (L)	1	ccmB_572	CCG (P) => CTG (L)	1
ccmB_587	TCT (S) => TTT (F)	0.56	ccmB_587	TCT (S) => TTT (F)	0.56
ccmB_611	TCA (S) => TTA (L)	0.89	ccmB_611	TCA (S) => TTA (L)	0.89
ccmC_76	CGG (R) => TGG (W)	0.78	ccmC_76	CGG (R) => TGG (W)	0.78
ccmC_103	CAT (H) => TAT (Y)	1	ccmC_103	CAT (H) => TAT (Y)	1
ccmC_115	CGG (R) => TGG (W)	0.78	ccmC_115	CGG (R) => TGG (W)	0.78
ccmC_133	CTT (L) => TTT (F)	0.67	ccmC_133	CTT (L) => TTT (F)	0.67
ccmC_161	CCG (P) => CTG (L)	0.78	ccmC_161	CCG (P) => CTG (L)	0.78
ccmC_179	GCG (A) => GTG (V)	0.78	ccmC_179	GCG (A) => GTG (V)	0.78
ccmC_184	CGG (R) => TGG (W)	1	ccmC_184	CGG (R) => TGG (W)	1
ccmC_281	ACA (T) => ATA (I)	0.56	ccmC_281	ACA (T) => ATA (I)	0.56
ccmC_299	TCT (S) => TTT (F)	1	ccmC_299	TCT (S) => TTT (F)	1
ccmC_331	CGG (R) => TGG (W)	1	ccmC_331	CGG (R) => TGG (W)	1
ccmC_358	CGG (R) => TGG (W)	1	ccmC_358	CGG (R) => TGG (W)	1
ccmC_395	TCG (S) => TTG (L)	1	ccmC_395	TCG (S) => TTG (L)	1
ccmC_400	CTT (L) => TTT (F)	0.89	ccmC_400	CTT (L) => TTT (F)	0.89
ccmC_421	CGT (R) => TGT (C)	0.78	ccmC_421	CGT (R) => TGT (C)	0.78
ccmC_446	CCG (P) => CTG (L)	0.78	ccmC_446	CCG (P) => CTG (L)	0.78
ccmC_451	CCT (P) => TCT (S)	1	ccmC_451	CCT (P) => TCT (S)	1
ccmC_458	TCA (S) => TTA (L)	0.78	ccmC_458	TCA (S) => TTA (L)	0.78
ccmC_463	CGT (R) => TGT (C)	1	ccmC_463	CGT (R) => TGT (C)	1
ccmC_473	CCG (P) => CTG (L)	1	ccmC_473	CCG (P) => CTG (L)	1
ccmC_497	TCT (S) => TTT (F)	1	ccmC_497	TCT (S) => TTT (F)	1
ccmC_521	TCG (S) => TTG (L)	1	ccmC_521	TCG (S) => TTG (L)	1
ccmC_548	TCT (S) => TTT (F)	1	ccmC_548	TCT (S) => TTT (F)	1
ccmC_568	CCT (P) => TCT (S)	1	ccmC_568	CCT (P) => TCT (S)	1
ccmC_575	CCC (P) => CTC (L)	1	ccmC_575	CCC (P) => CTC (L)	1
ccmC_605	TCC (S) => TTC (F)	1	ccmC_605	TCC (S) => TTC (F)	1
ccmC_608	CCC (P) => CTC (L)	0.89	ccmC_608	CCC (P) => CTC (L)	0.89
ccmC_614	TCA (S) => TTA (L)	0.78	ccmC_614	TCA (S) => TTA (L)	0.78
ccmC_619	CGT (R) => TGT (C)	0.78	ccmC_619	CGT (R) => TGT (C)	0.78
ccmC_650	CCT (P) => CTT (L)	0.78	ccmC_650	CCT (P) => CTT (L)	0.78
ccmC_656	CCA (P) => CTA (L)	0.89	ccmC_656	CCA (P) => CTA (L)	0.89
ccmFc_38	TCC (S) => TTC (F)	0.83	ccmFc_38	TCC (S) => TTC (F)	0.83
ccmFc_41	ACG (T) => ATG (M)	1	ccmFc_50	CCT (P) => CTT (L)	1
ccmFc_50	CCT (P) => CTT (L)	1	ccmFc_52	CGT (R) => TGT (C)	1
ccmFc_52	CGT (R) => TGT (C)	1	ccmFc_103	CCC (P) => TCC (S)	1
ccmFc_103	CCC (P) => TCC (S)	1	ccmFc_119	TCT (S) => TTT (F)	1
ccmFc_119	TCT (S) => TTT (F)	1	ccmFc_122	TCC (S) => TTC (F)	1
ccmFc_122	TCC (S) => TTC (F)	1	ccmFc_146	CCT (P) => CTT (L)	1
ccmFc_146	CCT (P) => CTT (L)	1	ccmFc_151	CCT (P) => TCT (S)	0.83
ccmFc_151	CCT (P) => TCT (S)	0.83	ccmFc_155	TCA (S) => TTA (L)	1
ccmFc_155	TCA (S) => TTA (L)	1	ccmFc_160	CCT (P) => TCT (S)	0.67
ccmFc_160	CCT (P) => TCT (S)	0.67	ccmFc_203	ACG (T) => ATG (M)	1
ccmFc_203	ACG (T) => ATG (M)	1	ccmFc_310	CGT (R) => TGT (C)	0.5
ccmFc_310	CGT (R) => TGT (C)	0.5	ccmFc_391	CGT (R) => TGT (C)	1
ccmFc_391	CGT (R) => TGT (C)	1	ccmFc_620	GCG (A) => GTG (V)	1
ccmFc_406	CGT (R) => TGT (C)	0.83	ccmFc_704	GCT (A) => GTT (V)	0.83
ccmFc_620	GCG (A) => GTG (V)	1	ccmFc_884	TCT (S) => TTT (F)	0.83
ccmFc_704	GCT (A) => GTT (V)	0.83	ccmFc_1145	CCA (P) => CTA (L)	1
ccmFc_884	TCT (S) => TTT (F)	0.83	ccmFc_1166	CCG (P) => CTG (L)	1
ccmFc_1166	CCG (P) => CTG (L)	1	ccmFc_1240	CGG (R) => TGG (W)	1
ccmFc_1240	CGG (R) => TGG (W)	1	ccmFc_1321	CGA (R) => TGA (X)	1
ccmFc_1321	CGA (R) => TGA (X)	1	ccmFn_38	CCG (P) => CTG (L)	1
ccmFn_38	CCG (P) => CTG (L)	1	ccmFn_137	TCG (S) => TTG (L)	1
ccmFn_137	TCG (S) => TTG (L)	1	ccmFn_142	CGT (R) => TGT (C)	1
ccmFn_142	CGT (R) => TGT (C)	1	ccmFn_151	CCT (P) => TCT (S)	0.83
ccmFn_151	CCT (P) => TCT (S)	0.83	ccmFn_248	TCA (S) => TTA (L)	1
ccmFn_248	TCA (S) => TTA (L)	1	ccmFn_256	CGG (R) => TGG (W)	1
ccmFn_283	CTT (L) => TTT (F)	0.83	ccmFn_283	CTT (L) => TTT (F)	0.83
ccmFn_334	CAT (H) => TAT (Y)	0.67	ccmFn_334	CAT (H) => TAT (Y)	0.67
ccmFn_356	TCC (S) => TTC (F)	0.67	ccmFn_356	TCC (S) => TTC (F)	0.67
ccmFn_365	TCG (S) => TTG (L)	0.67	ccmFn_365	TCG (S) => TTG (L)	0.67
ccmFn_478	CGT (R) => TGT (C)	0.83	ccmFn_478	CGT (R) => TGT (C)	0.83
ccmFn_565	CCT (P) => TTT (F)	0.5	ccmFn_565	CCT (P) => TTT (F)	0.5
ccmFn_566	CCT (P) => TTT (F)	0.5	ccmFn_566	CCT (P) => TTT (F)	0.5
ccmFn_712	CCT (P) => TTT (F)	0.67	ccmFn_712	CCT (P) => TTT (F)	0.67
ccmFn_713	CCT (P) => TTT (F)	0.67	ccmFn_713	CCT (P) => TTT (F)	0.67
ccmFn_722	TCA (S) => TTA (L)	0.83	ccmFn_722	TCA (S) => TTA (L)	0.83
ccmFn_760	CGT (R) => TGT (C)	1	ccmFn_760	CGT (R) => TGT (C)	1
ccmFn_782	TCA (S) => TTA (L)	1	ccmFn_782	TCA (S) => TTA (L)	1
ccmFn_794	CCA (P) => CTA (L)	1	ccmFn_794	CCA (P) => CTA (L)	1
ccmFn_809	TCA (S) => TTA (L)	1	ccmFn_809	TCA (S) => TTA (L)	1
ccmFn_958	CGC (R) => TGC (C)	1	ccmFn_958	CGC (R) => TGC (C)	1
ccmFn_1102	CTC (L) => TTC (F)	1	ccmFn_1102	CTC (L) => TTC (F)	1
ccmFn_1276	CGG (R) => TGG (W)	1	ccmFn_1276	CGG (R) => TGG (W)	1
ccmFn_1304	CCA (P) => CTA (L)	1	ccmFn_1304	CCA (P) => CTA (L)	1
ccmFn_1321	CAT (H) => TAT (Y)	1	ccmFn_1321	CAT (H) => TAT (Y)	1
ccmFn_1336	CGG (R) => TGG (W)	1	ccmFn_1336	CGG (R) => TGG (W)	1
ccmFn_1354	CGG (R) => TGG (W)	1	ccmFn_1354	CGG (R) => TGG (W)	1
ccmFn_1387	CGG (R) => TGG (W)	1	ccmFn_1387	CGG (R) => TGG (W)	1
ccmFn_1405	CGT (R) => TGT (C)	1	ccmFn_1405	CGT (R) => TGT (C)	1
ccmFn_1448	TCG (S) => TTG (L)	1	ccmFn_1448	TCG (S) => TTG (L)	1
ccmFn_1468	CTT (L) => TTT (F)	1	ccmFn_1468	CTT (L) => TTT (F)	1
ccmFn_1472	CCA (P) => CTA (L)	1	ccmFn_1472	CCA (P) => CTA (L)	1
ccmFn_1484	TCA (S) => TTA (L)	1	ccmFn_1484	TCA (S) => TTA (L)	1
ccmFn_1493	TCT (S) => TTT (F)	1	ccmFn_1493	TCT (S) => TTT (F)	1
ccmFn_1519	CCC (P) => TCC (S)	1	ccmFn_1519	CCC (P) => TCC (S)	1
ccmFn_1567	CGG (R) => TGG (W)	0.67	ccmFn_1567	CGG (R) => TGG (W)	0.67
cob_118	CCG (P) => TCG (S)	0.92	cob_118	CCG (P) => TCG (S)	0.92
cob_286	CTC (L) => TTC (F)	1	cob_286	CTC (L) => TTC (F)	1
cob_298	CAC (H) => TAC (Y)	1	cob_298	CAC (H) => TAC (Y)	1
cob_358	CGG (R) => TGG (W)	1	cob_358	CGG (R) => TGG (W)	1
cob_419	CCA (P) => CTA (L)	1	cob_419	CCA (P) => CTA (L)	1
cob_665	ACG (T) => ATG (M)	0.77	cob_665	ACG (T) => ATG (M)	0.77
cob_680	TCT (S) => TTT (F)	1	cob_680	TCT (S) => TTT (F)	1
cob_737	TCT (S) => TTT (F)	0.92	cob_737	TCT (S) => TTT (F)	0.92
cob_808	CCC (P) => TCC (S)	1	cob_808	CCC (P) => TCC (S)	1
cob_853	CAT (H) => TAT (Y)	1	cob_853	CAT (H) => TAT (Y)	1
cob_908	CCA (P) => CTA (L)	1	cob_908	CCA (P) => CTA (L)	1
cob_1018	CGC (R) => TGC (C)	1	cob_1018	CGC (R) => TGC (C)	1
cob_1087	CCT (P) => TCT (S)	1	cob_1087	CCT (P) => TCT (S)	1
cob_1127	CCG (P) => CTG (L)	1	cob_1127	CCG (P) => CTG (L)	1
cox1_155	TCT (S) => TTT (F)	1	cox1_155	TCT (S) => TTT (F)	1
cox1_167	TCT (S) => TTT (F)	1	cox1_167	TCT (S) => TTT (F)	1
cox1_265	CCA (P) => TCA (S)	1	cox1_265	CCA (P) => TCA (S)	1
cox1_356	TCA (S) => TTA (L)	1	cox1_356	TCA (S) => TTA (L)	1
cox1_365	TCT (S) => TTT (F)	1	cox1_365	TCT (S) => TTT (F)	1
cox1_371	CCT (P) => CTT (L)	1	cox1_371	CCT (P) => CTT (L)	1
cox1_428	TCC (S) => TTC (F)	1	cox1_428	TCC (S) => TTC (F)	1
cox1_464	TCA (S) => TTA (L)	1	cox1_464	TCA (S) => TTA (L)	1
cox1_503	CCA (P) => CTA (L)	1	cox1_503	CCA (P) => CTA (L)	1
cox1_581	TCT (S) => TTT (F)	1	cox1_581	TCT (S) => TTT (F)	1
cox1_628	CGG (R) => TGG (W)	1	cox1_628	CGG (R) => TGG (W)	1
cox1_659	CCC (P) => CTC (L)	1	cox1_659	CCC (P) => CTC (L)	1
cox1_674	TCC (S) => TTC (F)	1	cox1_674	TCC (S) => TTC (F)	1
cox1_950	TCC (S) => TTC (F)	1	cox1_950	TCC (S) => TTC (F)	1
cox1_1099	CAC (H) => TAC (Y)	1	cox1_992	CCG (P) => CTG (L)	1
cox1_1187	CCG (P) => CTG (L)	0.89	cox1_1099	CAC (H) => TAC (Y)	1
cox1_1286	TCT (S) => TTT (F)	0.89	cox1_1187	CCG (P) => CTG (L)	0.89
cox1_1318	CGT (R) => TGT (C)	0.78	cox1_1286	TCT (S) => TTT (F)	0.89
cox1_1346	TCA (S) => TTA (L)	1	cox1_1318	CGT (R) => TGT (C)	0.78
cox1_1402	CCA (P) => TCA (S)	1	cox1_1346	TCA (S) => TTA (L)	1
cox1_1412	CCG (P) => CTG (L)	1	cox1_1402	CCA (P) => TCA (S)	1
cox2_74	TCT (S) => TTT (F)	1	cox1_1412	CCG (P) => CTG (L)	1
cox2_164	TCA (S) => TTA (L)	0.95	cox2_74	TCT (S) => TTT (F)	1
cox2_166	CGG (R) => TGG (W)	1	cox2_164	TCA (S) => TTA (L)	0.95
cox2_256	CGG (R) => TGG (W)	1	cox2_166	CGG (R) => TGG (W)	1
cox2_281	CCG (P) => CTG (L)	1	cox2_256	CGG (R) => TGG (W)	1
cox2_382	CGG (R) => TGG (W)	1	cox2_281	CCG (P) => CTG (L)	1
cox2_446	ACG (T) => ATG (M)	1	cox2_382	CGG (R) => TGG (W)	1
cox2_464	CCA (P) => CTA (L)	1	cox2_446	ACG (T) => ATG (M)	1
cox2_479	TCA (S) => TTA (L)	1	cox2_464	CCA (P) => CTA (L)	1
cox2_547	CCT (P) => TCT (S)	1	cox2_479	TCA (S) => TTA (L)	1
cox2_560	CCT (P) => CTT (L)	1	cox2_547	CCT (P) => TCT (S)	1
cox2_584	TCA (S) => TTA (L)	1	cox2_560	CCT (P) => CTT (L)	1
cox2_635	TCG (S) => TTG (L)	0.84	cox2_584	TCA (S) => TTA (L)	1
cox2_739	CGG (R) => TGG (W)	1	cox2_635	TCG (S) => TTG (L)	0.84
cox3_112	CCA (P) => TCA (S)	1	cox2_739	CGG (R) => TGG (W)	1
cox3_245	CCT (P) => CTT (L)	0.92	cox3_112	CCA (P) => TCA (S)	1
cox3_289	CTT (L) => TTT (F)	0.92	cox3_245	CCT (P) => CTT (L)	0.92
cox3_311	TCT (S) => TTT (F)	0.92	cox3_289	CTT (L) => TTT (F)	0.92
cox3_314	TCT (S) => TTT (F)	0.92	cox3_298	CTT (L) => TTT (F)	1
cox3_422	CCT (P) => CTT (L)	0.92	cox3_311	TCT (S) => TTT (F)	0.92
cox3_512	TCA (S) => TTA (L)	0.75	cox3_314	TCT (S) => TTT (F)	0.92
cox3_566	TCC (S) => TTC (F)	0.92	cox3_422	CCT (P) => CTT (L)	0.92
cox3_754	CGG (R) => TGG (W)	0.92	cox3_512	TCA (S) => TTA (L)	0.75
cox3_764	CCA (P) => CTA (L)	0.92	cox3_566	TCC (S) => TTC (F)	0.92
matR_32	TCC (S) => TTC (F)	0.62	cox3_754	CGG (R) => TGG (W)	0.92
matR_193	CCA (P) => TCA (S)	0.75	cox3_764	CCA (P) => CTA (L)	0.92
matR_235	CCC (P) => TTC (F)	0.62	matR_32	TCC (S) => TTC (F)	0.62
matR_236	CCC (P) => TTC (F)	0.62	matR_193	CCA (P) => TCA (S)	0.75
matR_326	CCA (P) => CTA (L)	1	matR_235	CCC (P) => TTC (F)	0.62
matR_649	CTC (L) => TTC (F)	1	matR_236	CCC (P) => TTC (F)	0.62
matR_809	CCA (P) => CTA (L)	1	matR_326	CCA (P) => CTA (L)	1
matR_1111	CTC (L) => TTC (F)	1	matR_809	CCA (P) => CTA (L)	1
matR_1634	GCG (A) => GTG (V)	0.88	matR_1111	CTC (L) => TTC (F)	1
matR_1679	TCC (S) => TTC (F)	1	matR_1679	TCC (S) => TTC (F)	1
matR_1700	CCT (P) => CTT (L)	1	matR_1700	CCT (P) => CTT (L)	1
matR_1720	CGC (R) => TGC (C)	1	matR_1720	CGC (R) => TGC (C)	1
matR_1756	CAC (H) => TAC (Y)	1	matR_1756	CAC (H) => TAC (Y)	1
matR_1787	CCG (P) => CTG (L)	1	matR_1787	CCG (P) => CTG (L)	1
matR_1826	CCA (P) => CTA (L)	0.88	matR_1826	CCA (P) => CTA (L)	0.88
matR_1844	TCA (S) => TTA (L)	0.88	matR_1844	TCA (S) => TTA (L)	0.88
mttB_41	CCG (P) => CTG (L)	0.88	mttB_41	CCG (P) => CTG (L)	0.88
mttB_79	CGG (R) => TGG (W)	0.88	mttB_79	CGG (R) => TGG (W)	0.88
mttB_115	CGT (R) => TGT (C)	0.88	mttB_115	CGT (R) => TGT (C)	0.88
mttB_127	CCG (P) => TCG (S)	1	mttB_127	CCG (P) => TCG (S)	1
mttB_143	TCT (S) => TTT (F)	0.88	mttB_143	TCT (S) => TTT (F)	0.88
mttB_146	CCA (P) => CTA (L)	1	mttB_146	CCA (P) => CTA (L)	1
mttB_193	CGT (R) => TGT (C)	1	mttB_193	CGT (R) => TGT (C)	1
mttB_203	TCA (S) => TTA (L)	0.75	mttB_203	TCA (S) => TTA (L)	0.75
mttB_217	CCG (P) => TCG (S)	0.88	mttB_215	TCC (S) => TTC (F)	0.62
mttB_277	CAT (H) => TAT (Y)	1	mttB_217	CCG (P) => TCG (S)	0.88
mttB_343	CTC (L) => TTC (F)	0.88	mttB_239	CCA (P) => CTA (L)	0.5
mttB_346	CAT (H) => TAT (Y)	0.62	mttB_277	CAT (H) => TAT (Y)	1
mttB_359	TCT (S) => TTT (F)	0.75	mttB_343	CTC (L) => TTC (F)	0.88
mttB_361	CGC (R) => TGC (C)	0.88	mttB_346	CAT (H) => TAT (Y)	0.62
mttB_368	TCC (S) => TTC (F)	0.5	mttB_359	TCT (S) => TTT (F)	0.75
mttB_391	CCC (P) => TCC (S)	0.5	mttB_361	CGC (R) => TGC (C)	0.88
mttB_394	CGG (R) => TGG (W)	0.62	mttB_368	TCC (S) => TTC (F)	0.5
mttB_422	CCA (P) => CTA (L)	0.75	mttB_391	CCC (P) => TCC (S)	0.5
mttB_452	TCG (S) => TTG (L)	0.57	mttB_394	CGG (R) => TGG (W)	0.62
mttB_487	CAT (H) => TAT (Y)	0.88	mttB_422	CCA (P) => CTA (L)	0.75
mttB_512	TCG (S) => TTG (L)	0.88	mttB_452	TCG (S) => TTG (L)	0.57
mttB_520	CCA (P) => TCA (S)	1	mttB_487	CAT (H) => TAT (Y)	0.88
mttB_556	CGT (R) => TGT (C)	0.88	mttB_512	TCG (S) => TTG (L)	0.88
mttB_563	CCA (P) => CTA (L)	0.62	mttB_520	CCA (P) => TCA (S)	1
mttB_569	CCA (P) => CTA (L)	0.5	mttB_556	CGT (R) => TGT (C)	0.88
mttB_584	GCG (A) => GTG (V)	0.62	mttB_563	CCA (P) => CTA (L)	0.62
mttB_593	TCC (S) => TTC (F)	0.75	mttB_569	CCA (P) => CTA (L)	0.5
mttB_625	CCG (P) => TCG (S)	1	mttB_593	TCC (S) => TTC (F)	0.75
mttB_682	CGT (R) => TGT (C)	0.62	mttB_625	CCG (P) => TCG (S)	1
mttB_728	TCG (S) => TTG (L)	0.75	mttB_682	CGT (R) => TGT (C)	0.62
nad1_215	TCC (S) => TTC (F)	0.9	mttB_728	TCG (S) => TTG (L)	0.75
nad1_265	CGG (R) => TGG (W)	1	nad1_215	TCC (S) => TTC (F)	0.9
nad1_308	CCG (P) => CTG (L)	1	nad1_265	CGG (R) => TGG (W)	1
nad1_376	CGG (R) => TGG (W)	1	nad1_308	CCG (P) => CTG (L)	1
nad1_436	CCT (P) => TCT (S)	0.9	nad1_376	CGG (R) => TGG (W)	1
nad1_490	CCC (P) => TCC (S)	1	nad1_436	CCT (P) => TCT (S)	0.9
nad1_493	CGT (R) => TGT (C)	1	nad1_490	CCC (P) => TCC (S)	1
nad1_500	TCG (S) => TTG (L)	0.7	nad1_493	CGT (R) => TGT (C)	1
nad1_536	TCT (S) => TTT (F)	1	nad1_500	TCG (S) => TTG (L)	0.7
nad1_580	CGT (R) => TGT (C)	1	nad1_536	TCT (S) => TTT (F)	1
nad1_635	TCA (S) => TTA (L)	1	nad1_580	CGT (R) => TGT (C)	1
nad1_674	TCT (S) => TTT (F)	0.9	nad1_635	TCA (S) => TTA (L)	1
nad1_683	TCT (S) => TTT (F)	1	nad1_674	TCT (S) => TTT (F)	0.9
nad1_725	CCA (P) => CTA (L)	1	nad1_683	TCT (S) => TTT (F)	1
nad1_734	TCG (S) => TTG (L)	0.9	nad1_725	CCA (P) => CTA (L)	1
nad1_740	TCT (S) => TTT (F)	1	nad1_734	TCG (S) => TTG (L)	0.9
nad1_743	CCA (P) => CTA (L)	1	nad1_740	TCT (S) => TTT (F)	1
nad1_755	CCG (P) => CTG (L)	1	nad1_743	CCA (P) => CTA (L)	1
nad1_779	TCC (S) => TTC (F)	0.9	nad1_755	CCG (P) => CTG (L)	1
nad1_802	CGG (R) => TGG (W)	1	nad1_779	TCC (S) => TTC (F)	0.9
nad1_830	CCT (P) => CTT (L)	1	nad1_802	CGG (R) => TGG (W)	1
nad1_898	CGG (R) => TGG (W)	1	nad1_830	CCT (P) => CTT (L)	1
nad1_928	CGG (R) => TGG (W)	1	nad1_898	CGG (R) => TGG (W)	1
nad1_937	CCC (P) => TCC (S)	0.6	nad1_928	CGG (R) => TGG (W)	1
nad2_26	TCC (S) => TTC (F)	0.89	nad1_937	CCC (P) => TCC (S)	0.6
nad2_262	CTT (L) => TTT (F)	0.56	nad2_26	TCC (S) => TTC (F)	0.89
nad2_308	TCT (S) => TTT (F)	0.67	nad2_262	CTT (L) => TTT (F)	0.56
nad2_311	TCC (S) => TTC (F)	1	nad2_308	TCT (S) => TTT (F)	0.67
nad2_335	TCT (S) => TTT (F)	1	nad2_335	TCT (S) => TTT (F)	1
nad2_341	TCC (S) => TTC (F)	0.67	nad2_341	TCC (S) => TTC (F)	0.67
nad2_356	CCA (P) => CTA (L)	1	nad2_356	CCA (P) => CTA (L)	1
nad2_361	CCT (P) => TCT (S)	1	nad2_361	CCT (P) => TCT (S)	1
nad2_367	CGC (R) => TGC (C)	1	nad2_367	CGC (R) => TGC (C)	1
nad2_401	TCA (S) => TTA (L)	1	nad2_401	TCA (S) => TTA (L)	1
nad2_428	CCT (P) => CTT (L)	1	nad2_428	CCT (P) => CTT (L)	1
nad2_497	TCG (S) => TTG (L)	1	nad2_497	TCG (S) => TTG (L)	1
nad2_523	CCC (P) => TCC (S)	1	nad2_523	CCC (P) => TCC (S)	1
nad2_662	TCT (S) => TTT (F)	1	nad2_662	TCT (S) => TTT (F)	1
nad2_677	TCC (S) => TTC (F)	1	nad2_677	TCC (S) => TTC (F)	1
nad2_788	TCT (S) => TTT (F)	0.67	nad2_788	TCT (S) => TTT (F)	0.67
nad2_800	TCA (S) => TTA (L)	1	nad2_800	TCA (S) => TTA (L)	1
nad2_809	TCT (S) => TTT (F)	1	nad2_809	TCT (S) => TTT (F)	1
nad2_928	CAT (H) => TAT (Y)	1	nad2_928	CAT (H) => TAT (Y)	1
nad2_958	CGT (R) => TGT (C)	0.78	nad2_958	CGT (R) => TGT (C)	0.78
nad2_962	ACT (T) => ATT (I)	1	nad2_962	ACT (T) => ATT (I)	1
nad2_1028	TCA (S) => TTA (L)	0.78	nad2_1028	TCA (S) => TTA (L)	0.78
nad2_1058	TCA (S) => TTA (L)	1	nad2_1058	TCA (S) => TTA (L)	1
nad2_1127	TCG (S) => TTG (L)	1	nad2_1127	TCG (S) => TTG (L)	1
nad2_1247	CCA (P) => CTA (L)	0.67	nad2_1247	CCA (P) => CTA (L)	0.67
nad2_1276	CGT (R) => TGT (C)	1	nad2_1276	CGT (R) => TGT (C)	1
nad2_1298	GCG (A) => GTG (V)	1	nad2_1298	GCG (A) => GTG (V)	1
nad2_1400	TCA (S) => TTA (L)	0.67	nad2_1400	TCA (S) => TTA (L)	0.67
nad2_1409	CCA (P) => CTA (L)	1	nad2_1409	CCA (P) => CTA (L)	1
nad2_1457	TCA (S) => TTA (L)	1	nad2_1457	TCA (S) => TTA (L)	1
nad3_5	TCA (S) => TTA (L)	0.79	nad3_5	TCA (S) => TTA (L)	0.79
nad3_44	CCG (P) => CTG (L)	1	nad3_44	CCG (P) => CTG (L)	1
nad3_62	CCA (P) => CTA (L)	0.95	nad3_62	CCA (P) => CTA (L)	0.95
nad3_208	CCT (P) => TTT (F)	0.95	nad3_208	CCT (P) => TTT (F)	0.95
nad3_209	CCT (P) => TTT (F)	0.95	nad3_209	CCT (P) => TTT (F)	0.95
nad3_215	CCG (P) => CTG (L)	1	nad3_215	CCG (P) => CTG (L)	1
nad3_230	TCC (S) => TTC (F)	0.86	nad3_230	TCC (S) => TTC (F)	0.86
nad3_247	CCT (P) => TCT (S)	1	nad3_247	CCT (P) => TCT (S)	1
nad3_266	CCG (P) => CTG (L)	1	nad3_266	CCG (P) => CTG (L)	1
nad3_275	TCT (S) => TTT (F)	1	nad3_275	TCT (S) => TTT (F)	1
nad3_317	TCT (S) => TTT (F)	0.95	nad3_317	TCT (S) => TTT (F)	0.95
nad3_344	TCG (S) => TTG (L)	1	nad3_349	CGG (R) => TGG (W)	1
nad3_349	CGG (R) => TGG (W)	1	nad4L_2	ACG (T) => ATG (M)	1
nad4L_2	ACG (T) => ATG (M)	1	nad4L_8	CCT (P) => CTT (L)	0.88
nad4L_8	CCT (P) => CTT (L)	0.88	nad4L_41	TCT (S) => TTT (F)	1
nad4L_41	TCT (S) => TTT (F)	1	nad4L_47	TCA (S) => TTA (L)	1
nad4L_47	TCA (S) => TTA (L)	1	nad4L_55	CGG (R) => TGG (W)	1
nad4L_55	CGG (R) => TGG (W)	1	nad4L_86	CCT (P) => CTT (L)	1
nad4L_86	CCT (P) => CTT (L)	1	nad4L_95	TCA (S) => TTA (L)	1
nad4L_95	TCA (S) => TTA (L)	1	nad4L_100	CCA (P) => TCA (S)	1
nad4L_100	CCA (P) => TCA (S)	1	nad4L_110	TCA (S) => TTA (L)	1
nad4L_110	TCA (S) => TTA (L)	1	nad4L_131	TCG (S) => TTG (L)	0.88
nad4L_131	TCG (S) => TTG (L)	0.88	nad4L_158	TCG (S) => TTG (L)	1
nad4L_158	TCG (S) => TTG (L)	1	nad4L_179	TCA (S) => TTA (L)	0.75
nad4L_179	TCA (S) => TTA (L)	0.75	nad4L_188	TCA (S) => TTA (L)	0.88
nad4L_188	TCA (S) => TTA (L)	0.88	nad4L_197	CCA (P) => CTA (L)	0.88
nad4L_197	CCA (P) => CTA (L)	0.88	nad4L_281	TCT (S) => TTT (F)	0.88
nad4L_281	TCT (S) => TTT (F)	0.88	nad4_29	TCT (S) => TTT (F)	0.67
nad4_29	TCT (S) => TTT (F)	0.67	nad4_44	CCT (P) => CTT (L)	1
nad4_44	CCT (P) => CTT (L)	1	nad4_74	ACT (T) => ATT (I)	0.89
nad4_74	ACT (T) => ATT (I)	0.89	nad4_77	CCT (P) => CTT (L)	0.78
nad4_77	CCT (P) => CTT (L)	0.78	nad4_154	CCC (P) => TCC (S)	1
nad4_107	CCG (P) => CTG (L)	1	nad4_158	CCT (P) => CTT (L)	1
nad4_154	CCC (P) => TCC (S)	1	nad4_166	CGG (R) => TGG (W)	1
nad4_166	CGG (R) => TGG (W)	1	nad4_197	TCT (S) => TTT (F)	1
nad4_197	TCT (S) => TTT (F)	1	nad4_317	TCA (S) => TTA (L)	1
nad4_317	TCG (S) => TTG (L)	1	nad4_362	ACA (T) => ATA (I)	0.89
nad4_362	ACA (T) => ATA (I)	0.89	nad4_368	TCT (S) => TTT (F)	1
nad4_368	TCT (S) => TTT (F)	1	nad4_376	CGT (R) => TGT (C)	0.78
nad4_376	CGT (R) => TGT (C)	0.78	nad4_403	CGC (R) => TGC (C)	1
nad4_403	CGC (R) => TGC (C)	1	nad4_436	CCC (P) => TTC (F)	0.89
nad4_416	CCT (P) => CTT (L)	0.89	nad4_437	CCC (P) => TTC (F)	0.89
nad4_436	CCC (P) => TTC (F)	0.89	nad4_449	CCA (P) => CTA (L)	1
nad4_437	CCC (P) => TTC (F)	0.89	nad4_577	CTC (L) => TTC (F)	0.67
nad4_449	CCA (P) => CTA (L)	1	nad4_608	TCA (S) => TTA (L)	1
nad4_577	CTC (L) => TTC (F)	0.67	nad4_659	TCT (S) => TTT (F)	1
nad4_608	TCA (S) => TTA (L)	1	nad4_710	TCA (S) => TTA (L)	1
nad4_659	TCT (S) => TTT (F)	1	nad4_767	CCT (P) => CTT (L)	1
nad4_710	TCA (S) => TTA (L)	1	nad4_836	TCC (S) => TTC (F)	1
nad4_767	CCT (P) => CTT (L)	1	nad4_857	TCA (S) => TTA (L)	1
nad4_836	TCC (S) => TTC (F)	1	nad4_887	TCG (S) => TTG (L)	1
nad4_857	TCA (S) => TTA (L)	1	nad4_934	CCA (P) => TCA (S)	1
nad4_887	TCG (S) => TTG (L)	1	nad4_1007	CCA (P) => CTA (L)	1
nad4_934	CCA (P) => TCA (S)	1	nad4_1010	CCG (P) => CTG (L)	1
nad4_1007	CCA (P) => CTA (L)	1	nad4_1016	TCA (S) => TTA (L)	1
nad4_1010	CCG (P) => CTG (L)	1	nad4_1109	TCA (S) => TTA (L)	1
nad4_1016	TCA (S) => TTA (L)	1	nad4_1129	CTC (L) => TTC (F)	1
nad4_1109	TCA (S) => TTA (L)	1	nad4_1132	CCT (P) => TCT (S)	1
nad4_1129	CTC (L) => TTC (F)	1	nad4_1148	TCT (S) => TTT (F)	0.89
nad4_1132	CCT (P) => TCT (S)	1	nad4_1151	TCC (S) => TTC (F)	1
nad4_1148	TCT (S) => TTT (F)	0.89	nad4_1172	TCA (S) => TTA (L)	1
nad4_1151	TCC (S) => TTC (F)	1	nad4_1307	GCG (A) => GTG (V)	1
nad4_1172	TCA (S) => TTA (L)	1	nad4_1355	CCA (P) => CTA (L)	1
nad4_1307	GCG (A) => GTG (V)	1	nad4_1373	TCC (S) => TTC (F)	0.78
nad4_1355	CCA (P) => CTA (L)	1	nad4_1405	CGG (R) => TGG (W)	1
nad4_1373	TCC (S) => TTC (F)	0.78	nad4_1417	CAC (H) => TAC (Y)	1
nad4_1405	CGG (R) => TGG (W)	1	nad4_1433	CCG (P) => CTG (L)	1
nad4_1417	CAC (H) => TAC (Y)	1	nad4_1438	CGC (R) => TGC (C)	1
nad4_1433	CCG (P) => CTG (L)	1	nad5_155	CCG (P) => CTG (L)	1
nad4_1438	CGC (R) => TGC (C)	1	nad5_242	CCG (P) => CTG (L)	1
nad5_155	CCG (P) => CTG (L)	1	nad5_272	TCC (S) => TTC (F)	0.7
nad5_242	CCG (P) => CTG (L)	1	nad5_359	TCT (S) => TTT (F)	1
nad5_272	TCC (S) => TTC (F)	0.7	nad5_374	CCA (P) => CTA (L)	0.9
nad5_358	CCT (P) => TTT (F)	1	nad5_398	TCT (S) => TTT (F)	0.9
nad5_359	CCT (P) => TTT (F)	1	nad5_539	CCT (P) => CTT (L)	1
nad5_374	CCA (P) => CTA (L)	0.9	nad5_548	TCG (S) => TTG (L)	0.4
nad5_398	TCT (S) => TTT (F)	0.9	nad5_598	CGT (R) => TGT (C)	1
nad5_539	CCT (P) => CTT (L)	1	nad5_629	TCT (S) => TTT (F)	0.9
nad5_548	TCG (S) => TTG (L)	0.4	nad5_631	CGC (R) => TGC (C)	0.9
nad5_598	CGT (R) => TGT (C)	1	nad5_676	CTT (L) => TTT (F)	0.9
nad5_629	TCT (S) => TTT (F)	0.9	nad5_713	TCG (S) => TTG (L)	1
nad5_631	CGC (R) => TGC (C)	0.9	nad5_725	TCA (S) => TTA (L)	1
nad5_676	CTT (L) => TTT (F)	0.9	nad5_835	CCG (P) => TCG (S)	0.9
nad5_713	TCG (S) => TTG (L)	1	nad5_1184	CCA (P) => CTA (L)	1
nad5_725	TCA (S) => TTA (L)	1	nad5_1490	CCC (P) => CTC (L)	0.8
nad5_835	CCG (P) => TCG (S)	0.9	nad5_1550	ACC (T) => ATC (I)	0.9
nad5_1184	CCA (P) => CTA (L)	1	nad5_1568	CCG (P) => CTG (L)	0.9
nad5_1490	CCC (P) => CTC (L)	0.8	nad5_1580	TCA (S) => TTA (L)	0.8
nad5_1550	ACC (T) => ATC (I)	0.9	nad5_1589	TCT (S) => TTT (F)	0.9
nad5_1568	CCG (P) => CTG (L)	0.9	nad5_1610	CCC (P) => CTC (L)	0.7
nad5_1580	TCA (S) => TTA (L)	0.8	nad5_1895	TCA (S) => TTA (L)	1
nad5_1589	TCT (S) => TTT (F)	0.9	nad5_1916	TCT (S) => TTT (F)	0.7
nad5_1610	CCC (P) => CTC (L)	0.7	nad5_1918	CGT (R) => TGT (C)	0.7
nad5_1895	TCA (S) => TTA (L)	1	nad5_1958	TCG (S) => TTG (L)	0.9
nad5_1916	TCT (S) => TTT (F)	0.7	nad6_7	CTT (L) => TTT (F)	1
nad5_1918	CGT (R) => TGT (C)	0.7	nad6_83	TCG (S) => TTG (L)	1
nad5_1958	TCG (S) => TTG (L)	0.9	nad6_89	TCC (S) => TTC (F)	0.7
nad6_7	CTT (L) => TTT (F)	1	nad6_95	CCA (P) => CTA (L)	1
nad6_83	TCG (S) => TTG (L)	1	nad6_103	CGC (R) => TGC (C)	1
nad6_89	TCC (S) => TTC (F)	0.7	nad6_161	CCA (P) => CTA (L)	1
nad6_95	CCA (P) => CTA (L)	1	nad6_191	TCA (S) => TTA (L)	1
nad6_103	CGC (R) => TGC (C)	1	nad6_446	TCC (S) => TTC (F)	1
nad6_161	CCA (P) => CTA (L)	1	nad6_463	CCT (P) => TCT (S)	0.8
nad6_191	TCA (S) => TTA (L)	1	nad6_569	TCT (S) => TTT (F)	1
nad6_446	TCC (S) => TTC (F)	1	nad7_38	TCG (S) => TTG (L)	0.75
nad6_463	CCT (P) => TCT (S)	0.8	nad7_77	TCA (S) => TTA (L)	1
nad6_569	TCT (S) => TTT (F)	1	nad7_137	TCA (S) => TTA (L)	1
nad7_38	TCG (S) => TTG (L)	0.75	nad7_200	TCT (S) => TTT (F)	1
nad7_77	TCA (S) => TTA (L)	1	nad7_224	ACG (T) => ATG (M)	1
nad7_137	TCA (S) => TTA (L)	1	nad7_244	CAT (H) => TAT (Y)	1
nad7_200	TCT (S) => TTT (F)	1	nad7_251	TCA (S) => TTA (L)	1
nad7_224	ACG (T) => ATG (M)	1	nad7_316	CGC (R) => TGC (C)	1
nad7_244	CAT (H) => TAT (Y)	1	nad7_335	TCA (S) => TTA (L)	0.88
nad7_251	TCA (S) => TTA (L)	1	nad7_344	TCA (S) => TTA (L)	1
nad7_316	CGT (R) => TGT (C)	1	nad7_383	TCA (S) => TTA (L)	1
nad7_335	TCA (S) => TTA (L)	0.88	nad7_533	TCC (S) => TTC (F)	1
nad7_344	TCA (S) => TTA (L)	1	nad7_578	TCA (S) => TTA (L)	0.88
nad7_383	TCA (S) => TTA (L)	1	nad7_679	CCA (P) => TCA (S)	0.88
nad7_533	TCC (S) => TTC (F)	1	nad7_698	TCG (S) => TTG (L)	1
nad7_578	TCA (S) => TTA (L)	0.88	nad7_724	CAT (H) => TAT (Y)	1
nad7_679	CCA (P) => TCA (S)	0.88	nad7_734	TCG (S) => TTG (L)	0.88
nad7_698	TCG (S) => TTG (L)	1	nad7_739	CCT (P) => TTT (F)	1
nad7_724	CAT (H) => TAT (Y)	1	nad7_740	CCT (P) => TTT (F)	1
nad7_739	CCT (P) => TTT (F)	1	nad7_769	CGC (R) => TGC (C)	1
nad7_740	CCT (P) => TTT (F)	1	nad7_836	CCT (P) => CTT (L)	1
nad7_769	CGC (R) => TGC (C)	1	nad7_926	TCA (S) => TTA (L)	0.88
nad7_836	CCT (P) => CTT (L)	1	nad7_944	CCT (P) => CTT (L)	1
nad7_926	TCA (S) => TTA (L)	0.88	nad7_973	CCT (P) => TCT (S)	0.88
nad7_944	CCT (P) => CTT (L)	1	nad7_1057	CGT (R) => TGT (C)	1
nad7_973	CCT (P) => TCT (S)	0.88	nad7_1079	TCT (S) => TTT (F)	1
nad7_1057	CGT (R) => TGT (C)	1	nad7_1088	TCA (S) => TTA (L)	1
nad7_1079	TCT (S) => TTT (F)	1	nad7_1103	TCT (S) => TTT (F)	1
nad7_1088	TCA (S) => TTA (L)	1	nad7_1124	CCA (P) => CTA (L)	1
nad7_1103	TCT (S) => TTT (F)	1	nad7_1166	TCT (S) => TTT (F)	1
nad7_1124	CCA (P) => CTA (L)	1	nad9_92	TCT (S) => TTT (F)	0.75
nad7_1166	TCT (S) => TTT (F)	1	nad9_113	CCA (P) => CTA (L)	0.92
nad9_92	TCT (S) => TTT (F)	0.75	nad9_190	CAT (H) => TAT (Y)	1
nad9_113	CCA (P) => CTA (L)	0.92	nad9_298	CCG (P) => TCG (S)	0.83
nad9_190	CAT (H) => TAT (Y)	1	nad9_328	CGG (R) => TGG (W)	1
nad9_298	CCG (P) => TCG (S)	0.83	nad9_368	TCC (S) => TTC (F)	1
nad9_328	CGG (R) => TGG (W)	1	nad9_398	TCA (S) => TTA (L)	1
nad9_368	TCC (S) => TTC (F)	1	nad9_439	CTT (L) => TTT (F)	1
nad9_398	TCA (S) => TTA (L)	1	nad9_539	TCT (S) => TTT (F)	1
nad9_439	CTT (L) => TTT (F)	1	rpl10_101	TCA (S) => TTA (L)	0.83
nad9_539	TCT (S) => TTT (F)	1	rpl10_134	CCA (P) => CTA (L)	0.83
rpl10_122	TCA (S) => TTA (L)	0.83	rpl10_239	TCG (S) => TTG (L)	0.83
rpl10_155	CCA (P) => CTA (L)	0.83	rpl16_79	CAG (Q) => TAG (X)	1
rpl10_260	TCG (S) => TTG (L)	0.83	rpl16_227	ACT (T) => ATT (I)	1
rpl16_79	CAG (Q) => TAG (X)	1	rpl16_355	CTC (L) => TTC (F)	0.89
rpl16_227	ACT (T) => ATT (I)	1	rpl16_524	CCA (P) => CTA (L)	1
rpl16_355	CTC (L) => TTC (F)	0.89	rpl16_530	TCG (S) => TTG (L)	0.75
rpl16_524	CCA (P) => CTA (L)	1	rpl5_35	TCA (S) => TTA (L)	0.78
rpl16_530	TCG (S) => TTG (L)	0.75	rpl5_59	CCG (P) => CTG (L)	0.89
rpl5_35	TCA (S) => TTA (L)	0.78	rpl5_64	CAC (H) => TAC (Y)	1
rpl5_59	CCG (P) => CTG (L)	0.89	rpl5_92	TCG (S) => TTG (L)	1
rpl5_64	CAC (H) => TAC (Y)	1	rpl5_170	CCG (P) => CTG (L)	0.44
rpl5_92	TCG (S) => TTG (L)	1	rpl5_172	CGC (R) => TGC (C)	0.89
rpl5_170	CCG (P) => CTG (L)	0.44	rpl5_260	GCC (A) => GTC (V)	1
rpl5_172	CGC (R) => TGC (C)	0.89	rpl5_284	GCT (A) => GTT (V)	0.22
rpl5_284	GCT (A) => GTT (V)	0.22	rpl5_509	CCA (P) => CTA (L)	0.89
rpl5_467	GCG (A) => GTG (V)	1	rps10_2	ACG (T) => ATG (M)	1
rpl5_509	CCA (P) => CTA (L)	0.89	rps10_16	CGC (R) => TGC (C)	0.4
rps10_2	ACG (T) => ATG (M)	1	rps10_244	CGG (R) => TGG (W)	0.6
rps10_16	CGC (R) => TGC (C)	0.4	rps10_308	TCG (S) => TTG (L)	1
rps10_238	CGG (R) => TGG (W)	0.6	rps12_71	TCG (S) => TTG (L)	0.94
rps10_302	TCG (S) => TTG (L)	1	rps12_100	CGC (R) => TGC (C)	1
rps12_71	TCG (S) => TTG (L)	0.94	rps12_104	CCG (P) => CTG (L)	1
rps12_100	CGC (R) => TGC (C)	1	rps12_112	CCA (P) => TCA (S)	0.88
rps12_104	CCG (P) => CTG (L)	1	rps12_146	CCA (P) => CTA (L)	1
rps12_112	CCA (P) => TCA (S)	0.88	rps12_196	CAC (H) => TAC (Y)	0.94
rps12_146	CCA (P) => CTA (L)	1	rps12_269	TCG (S) => TTG (L)	0.94
rps12_196	CAC (H) => TAC (Y)	0.94	rps12_284	TCC (S) => TTC (F)	0.76
rps12_269	TCG (S) => TTG (L)	0.94	rps13_26	TCA (S) => TTA (L)	0.9
rps12_284	TCC (S) => TTC (F)	0.76	rps13_56	TCA (S) => TTA (L)	0.9
rps13_26	TCA (S) => TTA (L)	0.9	rps13_100	CGT (R) => TGT (C)	0.9
rps13_56	TCA (S) => TTA (L)	0.9	rps13_176	ACG (T) => ATG (M)	0.8
rps13_100	CGT (R) => TGT (C)	0.9	rps14_47	GCG (A) => GTG (V)	0.6
rps13_176	ACG (T) => ATG (M)	0.8	rps14_194	TCC (S) => TTC (F)	0.6
rps14_47	GCG (A) => GTG (V)	0.6	rps1_161	CCT (P) => CTT (L)	0.67
rps14_301	CGG (R) => TGG (W)	1	rps1_454	CTT (L) => TTT (F)	1
rps1_161	CCT (P) => CTT (L)	0.67	rps1_485	TCA (S) => TTA (L)	0.67
rps1_239	CCG (P) => CTG (L)	1	rps3_64	CGG (R) => TGG (W)	1
rps1_451	CTT (L) => TTT (F)	1	rps3_131	TCA (S) => TTA (L)	0.71
rps1_482	TCA (S) => TTA (L)	0.67	rps3_484	CCG (P) => TCG (S)	0.86
rps3_64	CGG (R) => TGG (W)	1	rps3_515	TCA (S) => TTA (L)	0.71
rps3_92	TCA (S) => TTA (L)	0.71	rps3_719	GCC (A) => GTC (V)	1
rps3_157	CTT (L) => TTT (F)	1	rps3_1030	CTT (L) => TTT (F)	1
rps3_518	TCA (S) => TTA (L)	0.71	rps3_1373	CCG (P) => CTG (L)	1
rps3_719	TCG (S) => TTG (L)	0.86	rps3_1400	CCG (P) => CTG (L)	0.86
rps3_1040	CCA (P) => CTA (L)	0.86	rps3_1564	CGT (R) => TGT (C)	1
rps3_1373	CCG (P) => CTG (L)	1	rps3_1597	CCT (P) => TCT (S)	0.57
rps3_1400	CCG (P) => CTG (L)	0.86	rps3_1628	TCA (S) => TTA (L)	0.86
rps3_1445	GCG (A) => GTG (V)	1	rps4_50	CCA (P) => CTA (L)	0.83
rps3_1564	CGT (R) => TGT (C)	1	rps4_62	TCG (S) => TTG (L)	0.67
rps3_1597	CCT (P) => TCT (S)	0.57	rps4_74	CCG (P) => CTG (L)	0.83
rps3_1628	TCA (S) => TTA (L)	0.86	rps4_91	CGT (R) => TGT (C)	0.5
rps4_50	CCA (P) => CTA (L)	0.83	rps4_119	CCG (P) => CTG (L)	1
rps4_62	TCG (S) => TTG (L)	0.67	rps4_266	TCA (S) => TTA (L)	1
rps4_74	CCG (P) => CTG (L)	0.83	rps4_601	CCT (P) => TCT (S)	1
rps4_91	CGT (R) => TGT (C)	0.5	rps4_712	CCC (P) => TCC (S)	1
rps4_119	CCG (P) => CTG (L)	1	rps4_773	TCG (S) => TTG (L)	0.83
rps4_266	TCA (S) => TTA (L)	1	rps4_784	CAT (H) => TAT (Y)	0.83
rps4_637	CCC (P) => TCC (S)	1	rps4_809	TCT (S) => TTT (F)	1
rps4_698	TCG (S) => TTG (L)	0.83	rps4_860	CCA (P) => CTA (L)	0.83
rps4_709	CAT (H) => TAT (Y)	0.83	rps4_874	CGG (R) => TGG (W)	1
rps4_734	TCT (S) => TTT (F)	1	rps7_116	CCA (P) => CTA (L)	0.75
rps4_785	CCA (P) => CTA (L)	0.83	rps7_275	ACC (T) => ATC (I)	0.75
rps4_799	CGG (R) => TGG (W)	1	rps7_332	TCA (S) => TTA (L)	0.88
rps7_116	CCA (P) => CTA (L)	0.75
rps7_275	ACC (T) => ATC (I)	0.75
rps7_332	TCA (S) => TTA (L)	0.88
