# Supplementary material for: Comparative Analysis of the Complete Mitochondrial Genomes of Apium graveolens and Apium leptophyllum Provide Insights into Evolution and Phylogeny Relationships
Source: Int J Mol Sci. 2023 Sep 27;24(19):14615. doi: 10.3390/ijms241914615 (PMC10572446; doi:10.3390/ijms241914615)
Supplement: Supplementary file 1 [file ijms-24-14615-s001.zip › Supplementary Table S9.xlsx]

## Sheet: Sheet1
Table S9 KaKs statistics of five species of Apiaceae.
	Each gene			All genes
	Ka/Ks>1	Ka/Ks=1	Ka/Ks<1	Ka	Ks	Ka/Ks
Apium graveolens vs Apium leptophyllum	1	0	34	0.283599	0.606064	0.47
Apium graveolens vs JQ248574.1	1	0	28	0.231526	0.633274	0.37
Apium graveolens vs KF735063.1	1	0	18	1.66411	3.43118	0.48
Apium graveolens vs KX887330.1	0	0	28	0.770727	2.77369	0.28
Apium leptophyllum vs JQ248574.1	2	0	27	0.210445	0.608586	0.35
Apium leptophyllum vs KF735063.1	2	0	18	1.58046	3.25784	0.49
Apium leptophyllum vs KX887330.1	0	0	28	0.768007	2.66755	0.29
